# Supplementary material for: Selenium Nanobiostimulants Attenuate Copper-Induced Oxidative Damage in Brassica napus Through Genotype-Specific Antioxidant and Metabolic Adaptation
Source: Plants (Basel). 2026 Apr 27;15(9):1333. doi: 10.3390/plants15091333 (PMC13164830; doi:10.3390/plants15091333)
Supplement: Supplementary file 1 [file plants-15-01333-s001.zip]

Archive with 1 entries (1 files):
- plants-4275016-supplementary.pdf
